# Supplementary material for: Association between PAI-1 Polymorphisms and Ischemic Stroke in a South Korean Case-Control Cohort
Source: Int J Mol Sci. 2023 Apr 28;24(9):8041. doi: 10.3390/ijms24098041 (PMC10178745; doi:10.3390/ijms24098041)
Supplement: Supplementary file 1 [file ijms-24-08041-s001.zip]

Archive with 2 entries (2 files):
- ijms-2322206-Supplementary Figure S1.pdf
- ijms-2322206-Supplementary Table.pdf
